# Supplementary material for: Pivotal Roles for Ribonucleases in Streptococcus pneumoniae Pathogenesis
Source: mBio. 2021 Sep 21;12(5):e02385-21. doi: 10.1128/mBio.02385-21 (PMC8546594; doi:10.1128/mBio.02385-21)
Supplement: TABLE S1 [file mbio.02385-21-st001.xlsx]

## Sheet: Table S1
Table S1. S. pneumoniae strains and primers used in this study
Strains used in this study
Strain	Genotype (description)a	Antibiotic resistanceb	Reference or source
K272	D39 Δcps Δpnp::Pc-[kanR-rpsL+] (IU1945 transformed with Δpnp::Pc-[kanR-rpsL+] amplicon)	KanR	This study
IU1690	D39	None	NCTC 7466; Lanie et al., 2007 (1)
IU1781	D39 rpsL1	StrR	Ramos-Montanez et al., 2008 (2)
IU1824	D39 rpsL1 ∆cps2A'-cps2H' = D39 rpsL1 ∆cps	StrR	Lanie et al., 2007 (1)
IU1912	D39 spd_1717::Tn4001 luxABCDE	KanR	Ramos-Montanez et al., 2008 (2)
IU1918	D39 rpsL1 spd_1717::Tn4001 luxABCDE (derived from IU1912 in Lanie et al., 2007 (1))	StrR KanR	Winkler lab strain
IU1945	D39 Δcps	None	Lanie et al., 2007 (1)
IU3116	D39 rpsL1 CEP::Pc-[kanR-rpsL+]	KanR	Ramos-Montanez et al., 2010 (3)
IU4501	D39 rpsL1 Δrny::Pc-[kanR-rpsL+] (IU1781 transformed with Δrny::Pc-[kanR-rpsL+] amplicon)	KanR	This study
IU4599	D39 rpsL1 Δrny (IU4501 transformed with Δrny amplicon)	StrR	This study
IU4834	D39 rpsL1 Δrny CEP:: Pmal(c)-rny-Pc-kan (IU4599 transformed with CEP:: Pmal(c)-rny-Pc-kan amplicon)	StrR KanR	This study
IU4867	D39 rpsL1 Δpnp::Pc-[kanR-rpsL+] (IU1781 transformed with Δpnp::Pc-[kanR-rpsL+] amplicon from K272)	KanR	This study
IU4883	D39 rpsL1 Δpnp (IU4867 transformed with Δpnp amplicon)	StrR	This study
IU5498	D39 rpsL1 Δpnp CEP::Pc-[kanR-rpsL+] (IU4883 transformed with CEP::Pc-[kanR-rpsL+] amplicon from IU3116)	StrR KanR	This study
IU5504	D39 rpsL1 Δrny CEP::Pc-[kanR-rpsL+] (IU4599 transformed with CEP::Pc-[kanR-rpsL+] amplicon from IU3116)	StrR KanR	This study
IU5510	D39 rpsL1 Δpnp bgaA::kan-T1T2-PftsA-pnp (IU4883 transformed with bgaA::kan-T1T2-PftsA-pnp amplicon)	StrR KanR	This study
IU6622	D39 rpsL1 Δpnp Tn4001 luxABCDE (IU4883 transformed with Tn4001 luxABCDE amplicon from IU1912)	StrR KanR	This study
IU6838	D39 rpsL1 Δrny Tn4001 luxABCDE (IU4599 transformed with Tn4001 luxABCDE amplicon from IU1912)	StrR KanR	This study
IU7058	D39 rpsL1 Δpnp::Pc-[kanR-rpsL+] (IU4883 transformed with Δpnp::Pc-[kanR-rpsL+] amplicon from K272)	KanR	This study
IU7078	D39 rpsL1 Δrny::Pc-[kanR-rpsL+] (IU4599 transformed with Δrny::Pc-[kanR-rpsL+] amplicon from IU4501)	KanR	This study
IU7104	D39 rpsL1 pnp+ (IU7058 transformed with pnp amplicon from IU1690)	StrR	This study
IU7110	D39 rpsL1 rny+ (IU7058 transformed with rny amplicon from IU1690)	StrR	This study
IU7152	D39 rpsL1 rny+ Tn4001 luxABCDE (IU7110 transformed with Tn4001 luxABCDE amplicon from IU1912)	StrR KanR	This study
IU7154	D39 rpsL1 pnp+ Tn4001 luxABCDE (IU7104 transformed with Tn4001 luxABCDE amplicon from IU1912)	StrR KanR	This study
IU10508	D39 Δcps ΔbgaA::kan-t1t2-Pspd_1874-lacZ	StrR KanR	Winkler lab strain
NRD10025	D39 Δcps rpsL1 ΔccnB::Pc-[kanR-rpsL+] (IU1824 transformed with ΔccnB::Pc-[kanR-rpsL+] amplicon)	KanR	This study
Spn_DS_012	D39 Δcps rpsL1 ΔccnB (NRD10025 transformed with ΔccnB amplicon)	StrR	This study
NRD10026	D39 Δcps rpsL1 ΔccnD::Pc-[kanR-rpsL+] (IU1824 transformed with ΔccnD::Pc-[kanR-rpsL+] amplicon)	KanR	This study
Spn_DS_013	D39 Δcps rpsL1 ΔccnB ΔccnD::Pc-[kanR-rpsL+] (Spn_DS_012 transformed with ΔccnD::Pc-[kanR-rpsL+] amplicon)	KanR	This study
Spn_DS_015	D39 Δcps rpsL1 ΔccnD (NRD10026 transformed with ΔccnD amplicon)	StrR	This study
NRD10027	D39 Δcps rpsL1 ΔccnB ΔccnD (Spn_DS_013 transformed with ΔccnD amplicon amplicon)	StrR	This study
NRD10031	D39 Δcps rpsL1 ΔccnB ΔccnD ΔccnC::Pc-[kanR-rpsL+] (NRD10027 transformed with ΔccnC::Pc-[kanR-rpsL+] amplicon)	KanR	This study
NRD10034	D39 Δcps rpsL1 ΔccnB ΔccnD ΔccnC (NRD10031 transformed with ΔccnC amplicon)	StrR	This study
NRD10035	D39 Δcps rpsL1 ΔccnB ΔccnD ΔccnC ΔccnE::Pc-[kanR-rpsL+] (NRD10034 transformed with ΔccnE::Pc-[kanR-rpsL+] amplicon)	KanR	This study
NRD10036	D39 Δcps rpsL1 ΔccnB ΔccnD ΔccnC ΔccnE (NRD10035 transformed with ΔccnE amplicon)	StrR	This study
NRD10037	D39 Δcps rpsL1 ΔccnB ΔccnD ΔccnC ΔccnE ΔccnA::Pc-[kanR-rpsL+] (NRD10036 transformed with ΔccnA::Pc-[kanR-rpsL+] amplicon)	KanR	This study
NRD10038c	D39 Δcps rpsL1 ccnB+ ΔccnA ΔccnC ΔccnD ΔccnE (NRD10037 transformed with ΔccnA amplicon)	StrR	This study
NRD10039	D39 Δcps rpsL1 ΔbgaA::kan-t1t2-PVegT-lacZ	StrR KanR	This study
NRD10041	D39 Δcps rpsL1 ΔbgaA::kan-t1t2-PVegT-comC-lacZ (IU1824 transformed with ΔbgaA::kan-t1t2-PVegT-comC-lacZ amplicon)	StrR KanR	This study
NRD10054	D39 Δcps rpsL1 ccnB+ ΔccnA ΔccnC ΔccnD ΔccnE ΔbgaA::kan-t1t2-PVegT-comC-lacZ (NRD10038 transformed with ΔbgaA::kan-t1t2-PVegT-comC-lacZ amplicon from NRD10041)	StrR KanR	This study
NRD10091	D39 rpsL1 Δrny::Pc-[kanR-rpsL+] (IU1781 transformed with Δrny::Pc-[kanR-rpsL+]; independently constructed using the same primers used to construct IU4501)	KanR	This study
NRD10092	D39 rpsL1 Δrny (NRD10091 transformed with Δrny amplicon; independently constructed using the same primers used to construct IU4599)	StrR	This study
NRD10106	D39 Δcps rpsL1 Δpnp::Pc-[kanR-rpsL+] (IU1824 transformed with Δpnp::Pc-[kanR-rpsL+] amplicon from K272)	KanR	This study
NRD10107	D39 Δcps rpsL1 Δrny::Pc-[kanR-rpsL+] (IU1824 transformed with Δrny::Pc-[kanR-rpsL+] amplicon from NRD10091)	KanR	This study
NRD10108	D39 Δcps rpsL1 Δpnp (NRD10106 transformed with Δpnp amplicon from IU4883)	StrR	This study
NRD10109	D39 Δcps rpsL1 Δrny (NRD10107 transformed with Δrny amplicon from NRD10092)	StrR	This study
NRD10113	D39 Δcps rpsL1 Δrny ΔbgaA::kan-t1t2-PVegT-comC-lacZ (NRD10109 transformed with ΔbgaA::kan-t1t2-PVegT-comC-lacZ amplicon from NRD10041)	StrR KanR	This study
NRD10114	D39 Δcps rpsL1 ccnB+ ΔccnA ΔccnC ΔccnD ΔccnE Δrny::Pc-[kanR-rpsL+] (NRD10038 transformed with Δrny::Pc-[kanR-rpsL+] amplicon from NRD10091)	KanR	This study
NRD10117	D39 Δcps rpsL1 ccnB+ ΔccnA ΔccnC ΔccnD ΔccnE Δrny (NRD10114 transformed with Δrny amplicon from NRD10092)	StrR	This study
NRD10120	D39 Δcps rpsL1 ccnB+ ΔccnA ΔccnC ΔccnD ΔccnE Δrny ΔbgaA::kan-t1t2-PVegT-comC-lacZ (NRD10117 transformed with ΔbgaA::kan-t1t2-PVegT-comC-lacZ amplicon from NRD10041)	StrR KanR	This study
NRD10177	D39 Δcps rpsL1 ΔccnD ΔccnC ΔccnE ΔccnAB::Pc-[kanR-rpsL+] (NRD10036 transformed with ΔccnAB::Pc-[kanR-rpsL+] amplicon)	KanR	This study
NRD10180	D39 Δcps rpsL1 ΔccnD ΔccnC ΔccnE ΔccnAB (NRD10177 transformed with ΔccnAB amplicon)	StrR	This study
NRD10187	D39 Δcps rpsL1 ΔccnD ΔccnC ΔccnE ΔccnAB ΔbgaA::kan-t1t2-PVegT-comC-lacZ (NRD10180 transformed with ΔbgaA::kan-t1t2-PVegT-comC-lacZ amplicon from NRD10041)	StrR KanR	This study
NRD10300	D39 rpsL1 Δpnp::Pc-[kanR-rpsL+] (IU4883 transformed with Δpnp::Pc-[kanR-rpsL+] amplicon from K272; independently constructed using the same primers used to construct IU7058)	KanR	This study
NRD10302	D39 rpsL1 Δrny::Pc-[kanR-rpsL+] (NRD10092 transformed with Δrny::Pc-[kanR-rpsL+] amplicon from NRD10091; independently constructed using the same primers used to construct IU7078)	KanR	This study
NRD10303	D39 rpsL1 pnp+ (NRD10300 transformed with pnp amplicon from IU1781; independently constructed using the same primers used to construct IU7104)	StrR	This study
NRD10305	D39 rpsL1 rny+ (NRD10302 transformed with rny amplicon from IU1781; independently constructed using the same primers used to construct IU7110)	StrR	This study
NRD10388	D39 rpsL1 Δrny CEP:: Pmal(c)-rny-Pc-kan (NRD10092 transformed with CEP:: Pmal(c)-rny-Pc-kan amplicon)	StrR KanR	This study
NRD10389	D39 Δcps rpsL1 Δrny CEP:: Pmal(c)-rny-Pc-kan (NRD10109 transformed with CEP:: Pmal(c)-rny-Pc-kan amplicon)	StrR KanR	This study
Primers used for strain construction in this study
Primer name	Primer Sequence (5'-3')	Templated	Product
For construction of strain K272 (Δpnp::Pc-[kanR-rpsL+])
P644	ctgaatcgaaatcaggctctccgactcttg	D39	Upstream of pnp + 60 bp of 5’ pnp
P646	cattatccattaaaaatcaaacggatcctaattatacgccttgcctacaaagatcaagat
Kan rpsL forward	TAGGATCCGTTTGATTTTTAATGGATAATG	Pc-[kan-rpsL+] cassettee	Pc-[kan-rpsL+]
Kan rpsL reverse	GGGCCCCTTTCCTTATGCTTTTG
P647	caaaagcataaggaaaggggccccatcaaaaggattacaaacctaagaaagaattt	D39	60 bp of 3' pnp + downstream
P645	gcatgttagagagatagggatcgcgatagg
For construction of strain IU4501, NRD10091 (Δrny::Pc-[kanR-rpsL+])
DM105	ggaagcagtcctttactcaacattccga	D39	Upstream of rny + 60 bp of 5’ rny
DM103	cacattatccattaaaaatcaaacggatcctatccaatgactaaaccaatgatgacggc
Kan rpsL forward	TAGGATCCGTTTGATTTTTAATGGATAATG	Pc-[kan-rpsL+] cassettee	Pc-[kan-rpsL+]
Kan rpsL reverse	GGGCCCCTTTCCTTATGCTTTTG
DM104	cgtccaaaagcataaggaaaggggcccccaggaaatatcaaggtaaccgtgattcg	D39	60 bp of 3' rny + downstream
DM106	gacacgatccacacagaagtgttctgcttc
For construction of strain IU4883 (Δpnp)
P644	ctgaatcgaaatcaggctctccgactcttg	D39	Upstream of pnp + 60 bp of 5’ pnp
DM133	cttaggtttgtaatccttttgatgaccaaggacgtcaaaagcaaagt
DM134	tactttgcttttgacgtccttggtcatcaaaaggattacaaacctaagaaagaatttac	D39	60 bp of 3' pnp + downstream
P645	gcatgttagagagatagggatcgcgatagg
For construction of strain IU4599, NRD10092 (Δrny)
DM105	ggaagcagtcctttactcaacattccga	D39	Upstream of rny + 60 bp of 5’ rny
DM115	tcacggttaccttgatatttcctggtccaatgactaaaccaatgatgacggc
DM116	cgtcatcattggtttagtcattggaccaggaaatatcaaggtaaccgtgattc	D39	60 bp of 3' rny + downstream
DM106	gacacgatccacacagaagtgttctgcttc
For construction of strain IU4834 (Δrny CEP:: Pmal(c)-rny-Pc-kan; complementation strain)
VR49	acaagctgcggaattgattcgtcg	IU2841f	5' CEP:: Pmal(c)
DM120	gcaagcgacatgatttccatacttataagtatactccttttcaagcataattgc
DM119	gcttgaaaaggagtatacttataagtatggaaatcatgtcgcttgcgattgc	D39	rny
DM122	gccacctgattgggtggcttcttatttagcataatctactgcacgaagctcgcg
DM121	gcttcgtgcagtagattatgctaaataagaagccacccaatcaggtggc	IU2841f	3' CEP:: Pc-kan
VR54	aaacgagacttacgctgtcggaga
For construction of strain IU5510 (Δpnp bgaA::kan-T1T2-PftsA-pnp; complementation strain)
P146	tggccattcatcgctggtcgtgctgaaat	IU4981g	5' bgaA::Kan-T1T2-PftsA
DM167	GACGAAGTCTTCGATGAAGACAATACATCGCTTCCTCTCTATCTTC
DM166	GGAAGATAGAGAGGAAGCGATGTATTGTCTTCATCGAAGACTTCGTCAG	D39	pnp
DM189	CAACTGGTTTATGAGAAAGTAAGTTCTTTTATTCTGAATCTTTTGGTGTTTCTGTAAATT
DM188	TACAGAAACACCAAAAGATTCAGAATAAAAGAACTTACTTTCTCATAAACCAGTTGCTG	IU4981g	3' bgaA’
CS121	GCTTTCTTGAGGCAATTCACTTGGTGC
For construction of strain IU7104, NRD10303 (Δpnp -pnp+; repair strain)
P644	ctgaatcgaaatcaggctctccgactcttg	D39	pnp + flanking regions
P645	gcatgttagagagatagggatcgcgatagg
For construction of strain IU7110, NRD10305 (Δrny -rny+; repair strain)
DM105	ggaagcagtcctttactcaacattccga	D39	rny + flanking regions
DM106	gacacgatccacacagaagtgttctgcttc
For construction of strain NRD10037 (ΔccnA::Pc-[kanR-rpsL+])
Spn001	TCATAGACAAGGCGACTGGTAAGG	D39	Upstream of ccnA
Spn002	CCATTAAAAATCAAACGGATCCTAAAAAAAGTTTAGGATTTTATTAAATAAAGTTAGG
Kan rpsL forward	TAGGATCCGTTTGATTTTTAATGGATAATG	Pc-[kan-rpsL+] cassettee	Pc-[kan-rpsL+]
Kan rpsL reverse	GGGCCCCTTTCCTTATGCTTTTG
Spn003	TCCAAAAGCATAAGGAAAGGGGCCCGGCTTTTTGCGTGGTGAGGTGCTGGTG	D39	Downstream of ccnA
Spn004	GGCCCAAATAAGAGCACATGATCC
For construction of strain NRD10025 (ΔccnB::Pc-[kanR-rpsL+])
Spn005	ATCATAGACAAGGCGACTGGTAAGGC	D39	Upstream of ccnB
Spn006	CCATTAAAAATCAAACGGATCCTAGGAGGTCTTTATTTAATAACTACATG
Kan rpsL forward	TAGGATCCGTTTGATTTTTAATGGATAATG	Pc-[kan-rpsL+] cassettee	Pc-[kan-rpsL+]
Kan rpsL reverse	GGGCCCCTTTCCTTATGCTTTTG
Spn007	TCCAAAAGCATAAGGAAAGGGGCCCCAGGTGGAGTTTTTTAGCTCTATTTCAG	D39	Downstream of ccnB
Spn008	CCAAATGAACACTACGACTACCCTCACC
For construction of strain NRD10026 (ΔccnD::Pc-[kanR-rpsL+])
Spn020	AATGAGTTAGAGCCTGGGGATGTCC	D39	Upstream of ccnD
Spn018	ATCCATTAAAAATCAAACGGATCCTAGAACTTAGTGTACACTCCCTAGCTTAAAGTTTCC
Kan rpsL forward	TAGGATCCGTTTGATTTTTAATGGATAATG	Pc-[kan-rpsL+] cassettee	Pc-[kan-rpsL+]
Kan rpsL reverse	GGGCCCCTTTCCTTATGCTTTTG
Spn019	cgtccaaaagcataaggaaaggggcccGAAAAATGGGCTTGGTGCCTGAGAAT	D39	Downstream of ccnD
Spn021	GTCAGGTAATTCTCCAAGGGAATGG
For construction of strain NRD10035 (ΔccnE::Pc-[kanR-rpsL+])
Spn023	GTATCGGTGACACCTATTTCTCTGA	D39	Upstream of ccnE
Spn022	CACATTATCCATTAAAAATCAAACGGATCCTAGATTATAGTATACACATCTAATCTT
Kan rpsL forward	TAGGATCCGTTTGATTTTTAATGGATAATG	Pc-[kan-rpsL+] cassettee	Pc-[kan-rpsL+]
Kan rpsL reverse	GGGCCCCTTTCCTTATGCTTTTG
Spn024	cgtccaaaagcataaggaaaggggcccTCATTCATGATATAATAGAAGCAAACGGAG	D39	Downstream of ccnE
Spn025	CACTGATTTCAGAACTCTCTACTTCTATCC
For construction of strain NRD10031 (ΔccnC::Pc-[kanR-rpsL+])
Spn036	GCCTTATCATATCGAGTTGGATCGCTTGC	D39	Upstream of ccnC
Spn034	CACATTATCCATTAAAAATCAAACGGATCCTAGTCTATAGTATACCCGACCTATCTTAAAC
Kan rpsL forward	TAGGATCCGTTTGATTTTTAATGGATAATG	Pc-[kan-rpsL+] cassettee	Pc-[kan-rpsL+]
Kan rpsL reverse	GGGCCCCTTTCCTTATGCTTTTG
Spn035	cgtccaaaagcataaggaaaggggcccGTGTTGGGATTCATGATATAATAATAAAATCG	D39	Downstream of ccnC
Spn037	TAATCCCCATCAATGACCCCAACTGAGT
For construction of strain NRD10038 (ΔccnA)
Spn013	CAGTGGAAAAGCATGCGGAGGATTTG	D39	Upstream of ccnA
Spn015	TCTATCACCAGCACCTCACCACGCGACTATATAATACTAGACCATCCT
Spn014	AGGATGGTCTAGTATTATATAGTCGCGTGGTGAGGTGCTGGTGATAGA	D39	Downstream of ccnA
Spn004	GGCCCAAATAAGAGCACATGATCC
For construction of strain Spn_DS_012 (ΔccnB)
Spn013	CAGTGGAAAAGCATGCGGAGGATTTG	D39	Upstream of ccnB
Spn028	GTCCCCAAAAGCCTGAAATAGAGCTAACTACATGATACAAGACGAAACTTAAAAC
Spn029	AAGTTTCGTCTTGTATCATGTAGTTAGCTCTATTTCAGGCTTTTGGGGACTATTC	D39	Downstream of ccnB
Spn004	GGCCCAAATAAGAGCACATGATCC
For construction of strain NRD10034 (ΔccnC)
Spn036	GCCTTATCATATCGAGTTGGATCGCTTGC	D39	Upstream of ccnC
5'ccnCcleanKO rev	CGATTTTATTATTATATCATGAATCCCAACACgtctatagtatacccgacctatcttaaac
3'ccnCcleanKO for	gtttaagataggtcgggtatactatagacGTGTTGGGATTCATGATATAATAATAAAATCG	D39	Downstream of ccnC
Spn037	TAATCCCCATCAATGACCCCAACTGAGT
For construction of strain Spn_DS_015 (ΔccnD)
Spn020	AATGAGTTAGAGCCTGGGGATGTCC	D39	Upstream of ccnD
Spn031	TTCTCAGGCACCAAGCCCATTTTTCGAACTTAGTGTACACTCCCTAGCTT
Spn030	CTTTAAGCTAGGGAGTGTACACTAAGTTCGAAAAATGGGCTTGGTGCCTGAGAAT	D39	Downstream of ccnD
Spn021	GTCAGGTAATTCTCCAAGGGAATGG
For construction of strain NRD10036 (ΔccnE)
Spn023	GTATCGGTGACACCTATTTCTCTGA	D39	Upstream of ccnE
Spn033	CCGTCCTCCGTTTGCTTCTATTATATCATGAATGAGATTATAGTATACACATCTAATCTT
Spn032	AAGATTAGATGTGTATACTATAATCTCATTCATGATATAATAGAAGCAAACGGAGGACGG	D39	Downstream of ccnE
Spn025	CACTGATTTCAGAACTCTCTACTTCTATCC
For construction of strain NRD10177 (ΔccnAB::Pc-[kanR-rpsL+])
Spn001	TCATAGACAAGGCGACTGGTAAGG	D39	Upstream of ccnA
Spn002	CCATTAAAAATCAAACGGATCCTAAAAAAAGTTTAGGATTTTATTAAATAAAGTTAGG
Kan rpsL forward	TAGGATCCGTTTGATTTTTAATGGATAATG	Pc-[kan-rpsL+] cassettee	Pc-[kan-rpsL+]
Kan rpsL reverse	GGGCCCCTTTCCTTATGCTTTTG
Spn007	TCCAAAAGCATAAGGAAAGGGGCCCCAGGTGGAGTTTTTTAGCTCTATTTCAG	D39	Downstream of ccnB
Spn008	CCAAATGAACACTACGACTACCCTCACC
For construction of strain NRD10180 (ΔccnAB)
Spn001	TCATAGACAAGGCGACTGGTAAGG	D39	Upstream of ccnA
53-ccnAB Rev2	cccaaaagcctgaaatagagctgactatataatactagaccatccttaaattttgc
53-ccnAB For2	gcaaaatttaaggatggtctagtattatatagtcagctctatttcaggcttttggg	D39	Downstream of ccnB
Spn008	CCAAATGAACACTACGACTACCCTCACC
For construction of strain NRD10039 (ΔbgaA::kan-t1t2-PVegT-lacZ)
5'BgaFor	gatatctggcacttgtctatcacaggtc	IU10508	5'bgaA fragment containing PvegTh sequence
5'Bga-T1T2-vegTrev	CAAATTATATCAAGTTAATAAGACGTTGTCAATAAAATTATTTTGACAgtagaaacgcaaaaaggccatcc
3'Bga-VegT For	ATTTTATTGACAACGTCTTATTAACTTGATATAATTTGTTTatgaaacatcttgatcccgtcgttttac	IU10508	3'bgaA fragment containing PvegTh sequence
3'Bga-rpsLKan Rev	ctggtttttccttagtcaactggatacgg
For construction of strain NRD10041 (ΔbgaA::kan-t1t2-PVegT-comC-lacZ)
5'BgaFor	gatatctggcacttgtctatcacaggtc	NRD10039	5'bgaA fragment
5'VegT-comC-Rev	atgttttttcttgtaagctaacttacAAACAAATTATATCAAGTTAATAAGACGTTGTCA
mVegT-comC-For	TCTTATTAACTTGATATAATTTGTTTgtaagttagcttacaagaaaaaacattttaggag	D39	PvegT + comC 5'UTR and first 11 codons
mVegT-comC-Rev	cccagtcacgacgttgtaaaacgacAGCTACAAACTGTTCCAATTTAACTGTGTTTTTC
3'VegT-comC-For	GAAAAACACAGTTAAATTGGAACAGTTTGTAGCTgtcgttttacaacgtcgtgactggg	NRD10039	3'bgaA fragment
3'Bga-rpsLKan Rev	ctggtttttccttagtcaactggatacgg
aStrains were constructed by transformation of fusion PCR amplicons into the indicated recipient strain as described in Materials and Methods.
bAntibiotic resistance markers: Kan, kanamycin; Str, streptomycin.
cTransformation of the ΔccnA amplicon into NRD10037 background made the resulting strain ccnB+.
dGenomic DNA of indicated S. pneumoniae strains was used as templates for PCR reactions, except for Pc-[kan-rpsL+].
ePc-[kan-rpsL+] cassettes are described in (4).
fIU2841 is a published strain as described in (4).
gIU4981 is an unpublished strain with genotype bgaA::Kan-T1T2-PftsA-divIVA. PftsA is the intergenic DNA sequence upstream of ftsA.
hPvegT sequence is derived from B. subtilis as described in (5).
REFERENCE:
1. Lanie JA, Ng W-L, Kazmierczak KM, Andrzejewski TM, Davidsen TM, Wayne KJ, Tettelin H, Glass JI, Winkler ME. 2007. Genome sequence of Avery’s virulent serotype 2 strain D39 of Streptococcus pneumoniae and comparison with that of unencapsulated laboratory strain R6. J Bacteriol 189:38–51.
2. Ramos-Montañez S, Tsui H-CT, Wayne KJ, Morris JL, Peters LE, Zhang F, Kazmierczak KM, Sham L-T, Winkler ME. 2007. Polymorphism and regulation of the spxB (pyruvate oxidase) virulence factor gene by a CBS-HotDog domain protein (SpxR) in serotype 2 Streptococcus pneumoniae. Mol Microbiol 67:729–746.
3. Ramos-Montañez S, Kazmierczak KM, Hentchel KL, Winkler ME. 2010. Instability of ackA (acetate kinase) Mutations and Their Effects on Acetyl Phosphate and ATP Amounts in Streptococcus pneumoniae D39. J Bacteriol 192:6390–6400.
4. Tsui HCT, Mukherjee D, Ray VA, Sham LT, Feig AL, Winkler ME. 2010. Identification and characterization of noncoding small RNAs in Streptococcus pneumoniae serotype 2 strain D39. J Bacteriol 192:264-279.
5. Peschke U, Beuck V, Bujard H, Gentz R, Le Grice S. 1985. Efficient utilization of Escherichia coli transcriptional signals in Bacillus subtilis. J Mol Biol 186:547–555.
