# Supplementary material for: Pivotal Roles for Ribonucleases in Streptococcus pneumoniae Pathogenesis
Source: mBio. 2021 Sep 21;12(5):e02385-21. doi: 10.1128/mBio.02385-21 (PMC8546594; doi:10.1128/mBio.02385-21)
Supplement: TABLE S2 [file mbio.02385-21-st002.xlsx]

## Sheet: Table S2
Table S2. Growth characteristics of Δrny mutants used in this study
Strain	Genotype	Doubling time	Growth yield	Reference
		(min)a,c	(OD620)b,c
Growth in 5-day old BHI at 37OC
IU1781	WT (D39 rpsL1)	37.5 ± 0.3	0.95 ± 0.01	Fig. S1A
NRD10092	Δrny	55.0 ± 6.2*	0.32 ± 0.04****
NRD10305	Δrny→rny+	40.1 ± 0.8 ns	0.94 ± 0.06 ns
Growth in 5-day old BHI at 37OC
IU1781	WT (D39 rpsL1)	38.9 ± 0.6	0.96 ± 0.00	Fig.1A
IU4599	Δrny	69.2 ± 1.3****	0.37 ± 0.02****
IU4834	Δrny//rny+	40.5 ± 0.4 ns	0.91 ± 0.01*
Growth in 5-day old BHI at 32OC
IU1781	WT (D39 rpsL1)	49.6 ± 0.5	0.94 ± 0.01	Fig.1B
IU4599	Δrny	80.3 ± 1.4****	0.20 ± 0.01****
IU4834	Δrny//rny+	54.4 ± 1.1 ns	0.79 ± 0.02*
Growth in 15-day old BHI at 37OC
IU1781	WT (D39 rpsL1)	44.6 ± 2.0	0.83 ± 0.01	Fig. S1B
NRD10092	Δrny	76.0 ± 9.6*	0.13 ± 0.01****
NRD10305	Δrny→rny+	51.2 ± 1.0ns	0.78 ± 0.01*
Growth in 15-day old BHI at 37OC
IU1781	WT (D39 rpsL1)	43.1 ± 0.6	0.90 ± 0.01	Fig.S1C
IU4599	Δrny	73.7 ± 3.6*	0.24 ± 0.02****
IU4834	Δrny//rny+	43.6 ± 1.1ns	0.72 ± 0.01***
NRD10092	Δrny	70.6 ± 10*	0.26 ± 0.04****
Growth in 25-day old BHI at 37OC
IU1781	WT (D39 rpsL1)	46.4 ± 0.8	0.75 ± 0.02	Fig. S1D
NRD10092	Δrny	65.9 ± 4.8**	0.11 ± 0.01****
NRD10305	Δrny→rny+	48.9 ± 0.7 ns	0.72 ± 0.03 ns
Growth in 3-day old BHI at 32OC
IU1781	WT (D39 rpsL1)	54.4 ± 0.2	0.95 ± 0.003	Fig. S1E
NRD10092	Δrny	77.0 ± 0.2****	0.12 ± 0.01****
NRD10305	Δrny→rny+	57.6 ± 0.4ns	0.86 ± 0.01***
Growth in 15-day old BHI at 32OC
IU1781	WT (D39 rpsL1)	63.5 ± 0.7	0.63 ± 0.01	Fig. S1F
NRD10092	Δrny	88.3 ± 4.8**	0.09 ± 0.01****
NRD10305	Δrny→rny+	67.3 ± 0.8 ns	0.38 ± 0.02****
Growth in 15-day old BHI at 32OC
IU1781	WT (D39 rpsL1)	62.8 ± 0.6	0.88 ± 0.01	Fig. S1G
IU4599	Δrny	126.6 ± 2.1***	0.11 ± 0.00****
IU4834	Δrny//rny+	71.4 ± 4.3 ns	0.52 ± 0.04****
NRD10092	Δrny	115.4 ± 14 **	0.13 ± 0.02****
aDoubling times were determined from data points in the exponential growth phase indicated by semi-log plots of OD620 vs time.
bMaximum growth yield is the highest OD620 value obtained during a 7 to 10 h period or 10 to 14 h period after subculture to a starting inoculum of OD620 ≈ 0.002 in BHI broth at 37OC or 32OC, respectively.
cMean values of doubling times and growth yields are presented with ± SEM and were calculated using GraphPad Prism version 7. ns, *,**,***,**** indicate that the values are nonsignificant, or P values are < 0.05, 0.01, 0.001, or 0.0001 respectively, when compared with the strain in the first line of each section using ANOVA with GraphPad Prism 7.
