# Supplementary material for: Pivotal Roles for Ribonucleases in Streptococcus pneumoniae Pathogenesis
Source: mBio. 2021 Sep 21;12(5):e02385-21. doi: 10.1128/mBio.02385-21 (PMC8546594; doi:10.1128/mBio.02385-21)
Supplement: TABLE S3 [file mbio.02385-21-st003.xlsx]

## Sheet: Table S3
Table S3. Droplet-Digital PCR primers and oligonucleotide probes used in this study
Droplet-Digital PCR primers used in this study
Primer name	Primer Sequence (5'-3')	Gene
qmapZ-for	GTGAACATACGCTTGCCAAATC	mapZ
qmapZ-rev	TCCAACACACCATCCACAATAG
qclpL-for	TGTGGAACGAATGACAGGTATC	clpL
qclpL-rev	TACGGCCTTATCTTGACCAATC
qdnaK-for	ACCCTGATGAAGTAGTTGCTATG	dnaK
qdnaK-rev	CAAGTGACAATGGCGTTACATC
qspd_0703-for	GAATTAAACCAGCAGCTTCCTC	spd_0703
qspd_0703-rev	GATTTCCTTGAGATTGGCATCAG
qspd_1604-for	GAAGAGTATAAAGGTGTACCGAGATG	spd_1604
qspd_1604-rev	GCTTCTAGGTAGTCTGCAATCG
qtrpE-for	CCGCATATCGCTCCACATAA	trpE
qtrpE-rev	GAAACGCTGGCTGAGTACA
KK461	CTGGCTTGAACGGAACAACCAAGA	trpD
KK462	CCAGCATTCAAGACTGTCGTTTCC
qtrpA-for	GCGCCAGAAAGAGTTGATTG	trpA
qtrpA-rev	GTCCAAATCTGCACGGTAATTG
qalaS-for	CAGAAGGAACTGCCTCTCTTATC	alaS
qalaS-rev	TCACAGTAGCCACAATCTTACC
qspd_0437-for	GCCATCTCATTTGTGCTGATG	spd_0437
qspd_0437-rev	CACAAGGACTGGCAAGATACTA
KK489	CAGCAGTAGGGAATCTTCGGCAAT	16S rRNA
KK490	TACGCCCAATAAATCCGGACAACG
Oligonucleotide probes used in this study
sRNA ID	Oligonucleotide probe sequence in 5′-3′ direction
CcnA	ACCTGATTGGGTGGCTTCATTAGGAGATTGTGATG
CcnB	CTCCACCTGATTGGGTGGAGTTAAGGGAGATTATTATG
CcnC	TTTGTTACAACAAGTTAGGAGGTCTTCTTGTAACC
CcnD	GGGAGATTATTATGAAAAAGTTTTAGGAGTTTAAGTTAAGG
CcnE	TAAAAGCCACCCATACAGGCGACTTTTGAAGGAG
Spd_sr12-1	GGAATTTCCCTATCGCTCAGTCTCGCAATAACGAG
Spd_sr12-2	CATTGCCACTTATCTGTTTTCAGCTACCACAGACTCTC
Spd_sr20	GCCCCATATGACCTATAATGAAAAGCGTCTAACCAACTC
Spd_sr32	AACCAGTTTTGACACATTTGTGGACTTCTCAGCG
Spd_sr43	CCCTTCGCCAGTCTTAACTGTATCAGGTTCAATGGG
Spd_sr54	GATACGTCTTGTCCTCGGCAGGATATTTATGAGTCG
Spd_sr70	CTCTGGACTAAGACAAGTGAAAATCAATTCTCAAC
Spd_sr73	AAGAGTAAACTCAGCTAGTCCAACTAACTGAGTT
Spd_sr74	CTACAGAAAGCGCCAGCCCTTTATTTTGCCCTACT
Spd_sr80	GAGGGACACCTCTGATCGGCTCTAACGTGGCCACC
Spd_sr82	CATTATCACACCTTTCTAAGGTGGTTTTTTTATCCCGT
Spd_sr83	TTACTTTAATCGTTACTGTCATATGAGAGTCCTCG
Spd_sr88	CCAACCACCTATTCACAATCACCACAGGCTCCC
Spd_sr96	GATTGCTCCAGTAATAAAACCATTGGGAATGAAGG
Spd_sr100	TTCTCTGTGTGTAGTGTACTTGCCACAATGCTTAC
Spd_sr108	GAAAATCAAAGTGCAAACTAGGAAGCTAGCCGCAG
Spd_sr114	GTGCGGTCGAAGTTTAACACTTCCTCTCAGACTGT
Spd_sr116	ACTTCAACTCGCAAAACGACCCAAGGGCAACTGCTT
