# Supplementary material for: Pivotal Roles for Ribonucleases in Streptococcus pneumoniae Pathogenesis
Source: mBio. 2021 Sep 21;12(5):e02385-21. doi: 10.1128/mBio.02385-21 (PMC8546594; doi:10.1128/mBio.02385-21)
Supplement: TABLE S4 [file mbio.02385-21-st004.xlsx]

## Sheet: Table S4
Table S4: Half-life measurements
sRNA	Straina	Half-lifeb (min)
CcnA	WT	17.6 ± 1.7
	Δrny	52.2 ± 15
CcnB	WT	14.1 ± 1.7
	Δrny	59.9 ± 15
CcnC	WT	6.0 ± 1.4
	Δrny	22.9 ± 4.1
CcnE	WT	15.8 ± 1.5
	Δrny	28.4 ± 3.4
aRNA stability for CcnA, CcnB, CcnC and CcnE in the D39 parent strain (IU1781) and isogenic mutant Δrny mutant (NRD10092) were determined as described in Materials and Methods.
bEach half-life measurement represents the average of at least three independent determinations. Corresponding data are graphed in Figure 5 and S6.
